# Supplementary material for: Chlorogenic Acid of Cirsium japonicum Resists Oxidative Stress Caused by Aging and Prolongs Healthspan via SKN-1/Nrf2 and DAF-16/FOXO in Caenorhabditis elegans
Source: Metabolites. 2023 Feb 3;13(2):224. doi: 10.3390/metabo13020224 (PMC9959019; doi:10.3390/metabo13020224)
Supplement: Supplementary file 1 [file metabolites-13-00224-s001.zip]

Archive with 1 entries (1 files):
- metabolites-2116568-supplementary.pdf
